# Supplementary material for: Epigenetic analysis confirms no accelerated brain aging in schizophrenia
Source: NPJ Schizophr. 2017 Sep 4;3:26. doi: 10.1038/s41537-017-0026-4 (PMC5583345; doi:10.1038/s41537-017-0026-4)
Supplement: Supplementary file 1 — Demographics Table [file 41537_2017_26_MOESM1_ESM.xlsx]

## Sheet: Sheet1
	Total (n=417)	Scz (n=190)	Controls (n=227)	P-value
	Mean [SE] or N [%]
Age	46.74 [0.74]	50.24 [1.0]	43.81 [1.0]	1.3e-05
Gender - Males [% ]	277 [66%]	159 [70%]	118 [62%]	0.096
Race - African Ameicans	216 [52%]	130 [57%]	86 [45%]	0.018
- Caucasians	201 [48%]	97 [43%]	104 [55%]
Age acceleration residual	7.0321E-16 [0.18]	-0.021 [0.26]	0.17 [0.25]	0.917
